# Supplementary material for: Echocardiography Monitoring during Anthracycline Administration in Hodgkin and Non-Hodgkin’s Lymphoma: The Tei Index Evaluation
Source: J Pers Med. 2022 Feb 16;12(2):290. doi: 10.3390/jpm12020290 (PMC8880655; doi:10.3390/jpm12020290)
Supplement: Supplementary file 1 [file jpm-12-00290-s001.zip]

Archive with 1 entries (1 files):
- jpm-1551163-supplementary.pdf
